# Supplementary material for: Effectiveness of Bee Venom Injection for Parkinson’s Disease: A Systematic Review
Source: Toxins (Basel). 2025 Apr 20;17(4):204. doi: 10.3390/toxins17040204 (PMC12031087; doi:10.3390/toxins17040204)
Supplement: Supplementary file 1 [file toxins-17-00204-s001.zip]

Archive with 1 entries (1 files):
- toxins-3579167-supplementary.pdf
